# Supplementary material for: Structures of the human peroxisomal fatty acid transporter ABCD1 in a lipid environment
Source: Commun Biol. 2022 Jan 10;5:7. doi: 10.1038/s42003-021-02970-w (PMC8748874; doi:10.1038/s42003-021-02970-w)
Supplement: Supplementary file 4 — Supplementary Data 1 [file 42003_2021_2970_MOESM4_ESM.xlsx]

## Sheet: Figure 1A,B
SUPPLEMENTAL DATA 1
	Figure 1A	ATPase activity of ABCD1 reconstituted in nanodiscs and liposomes as a function of ATP concentration. Each condition in experimental replicates of 3.
	ABCD1 in liposomes
			0.0625			0.125			0.25			0.5			1			2			4			8
	Time (min)	0	0.053	0.054	0.054	0.055	0.059	0.057	0.058	0.058	0.059	0.061	0.063	0.062	0.07	0.071	0.072	0.09	0.089	0.089	0.126	0.119	0.127	0.188	0.18	0.189
	Time (min)	60	0.072	0.07	0.071	0.075	0.08	0.075	0.087	0.088	0.084	0.099	0.103	0.095	0.12	0.104	0.12	0.145	0.147	0.142	0.188	0.184	0.177	0.283	0.24	0.26
	nMol PO4		0	2	4	8	14
	calibration A850		0.051	0.185	0.326	0.604	1.009
		Rates were obtained (linear fitting) and scaled for protein (1.46 µg per reaction) and value of 13.85 nMol PO4/1 A850 A.U to give absolute values in figure. KM and VMax were determined by nonlinear fitting to Michaelis-Menten
	ABCD1 in nanodiscs
			0.0625			0.125			0.25			0.5			1			2			4			8
	Time (min)	0	0.069	0.069	0.069	0.071	0.074	0.073	0.074	0.076	0.076	0.089	0.083	0.081	0.095	0.098	0.092	0.116	0.116	0.116	0.16	0.156	0.156	0.202	0.217	0.216
	Time (min)	40	0.085	0.081	0.081	0.094	0.09	0.089	0.104	0.099	0.101	0.12	0.113	0.114	0.141	0.136	0.141	0.171	0.164	0.167	0.209	0.211	0.21	0.245	0.262	0.249
	nMol PO4		0	2	4	8	14
	calibration A850		0.06	0.233	0.446	0.834	1.24
		Rates were obtained (linear fitting) and scaled for protein (1.67 µg per reaction) and value of 10.72 nMol PO4/1 A850 A.U to give absolute values in figure. KM and VMax were determined by nonlinear fitting to Michaelis-Menten
	Figure 1B	CoA esters of various VLCFAs modulate the activity of detergent soluble ABCD1
	1 mM acyl-CoA and acetyl-CoA: experimental replicates of 3 for each condition.
			D1-DDM			D1-DDM + 1 mM 26:0 acyl-CoA			D1-DDM + 1 mM 24:0 acyl-CoA			D1-DDM + 1 mM 22:6 acyl-CoA
	Time (min)	0	0.165	0.169	0.183	0.192	0.181	0.153	0.175	0.173	0.172	0.182	0.167	0.165
	Time (min)	40	0.33	0.304	0.311	0.548	0.471	0.509	0.679	0.719	0.752	0.283	0.242	0.232
	nMol PO4		0	2	4	8	14
	calibration A850		0.06	0.246	0.433	0.791	1.197
		Rates were obtained (linear fitting) and scaled for protein (3.20 µg per reaction) and value of 11.18 nMol PO4/1 A850 A.U to give rate values and normalized to rate for ABCD1 alone
	100 µM acyl-CoA and acetyl-CoA: two different times obtained and each time has experimental replicates of 3 for each condition.
		Repeat 1	D1-DDM			D1-DDM + 100 µM 26:0 acyl-CoA			D1-DDM + 100 µM 24:0 acyl-CoA			D1-DDM + 100 µM 22:6 acyl-CoA			D1-DDM + 100 µM 18:1 acyl-CoA			D1-DDM + 100 µM acetyl-CoA			D1-DDM + 100 µM 24:0 acyl-CoA + 100 µM acetyl-CoA
	Time (min)	0	0.134	0.176	0.172	0.16	0.158	0.171	0.166	0.151	0.179	0.166	0.174	0.168	0.171	0.167	0.161	0.175	0.168	0.177	0.177	0.164	0.163
	Time (min)	40	0.28	0.266	0.272	0.293	0.298	0.275	0.439	0.444	0.439	0.346	0.257	0.287	0.449	0.396	0.387	0.296	0.26	0.288	0.356	0.347	0.361
	nMol PO4		0	2	4	8	14
	calibration A850		0.053	0.181	0.318	0.595	0.98
		Rates were obtained (linear fitting) and scaled for protein (3.60 µg per reaction) and value of 14.23 nMol PO4/1 A850 A.U to give rate values and normalized to rate for ABCD1 alone
		Repeat 2	D1-DDM			D1-DDM + 100 µM 26:0 acyl-CoA			D1-DDM + 100 µM 24:0 acyl-CoA			D1-DDM + 100 µM 22:6 acyl-CoA			D1-DDM + 100 µM 18:1 acyl-CoA			D1-DDM + 100 µM acetyl-CoA			D1-DDM + 100 µM 24:0 acyl-CoA + 100 µM acetyl-CoA
	Time (min)	0	0.132	0.148	0.15	0.142	0.156	0.15	0.16	0.157	0.165	0.148	0.157	0.16	0.142	0.159	0.166	0.164	0.159	0.154	0.141	0.163	0.143
	Time (min)	40	0.29	0.334	0.279	0.324	0.355	0.351	0.418	0.433	0.435	0.347	0.309	0.294	0.371	0.357	0.354	0.271	0.289	0.267	0.374	0.333	0.346
	nMol PO4		0	2	4	8	14
	calibration A850		0.059	0.191	0.333	0.611	1.038
		Rates were obtained (linear fitting) and scaled for protein (4.0 µg per reaction) and value of 13.49 nMol PO4/1 A850 A.U to give rate values and normalized to rate for ABCD1 alone

## Sheet: Figure S1B
	Figure S1B	ATPase activity of wild type ABCD1 in the presence of sodium orthvanadata (VO4) and ATPɣS. Each condition in experimental replicates of 3.
	ABCD1 in detergent
			D1-DDM			D1-DDM + VO4			D1-DDM + ATPɣS
	Time (min)	0	0.102	0.099	0.102	0.156	0.152	0.149	0.346	0.355	0.359
	Time (min)	40	0.349	0.344	0.356	0.262	0.26	0.252	0.384	0.342	0.368
	nMol PO4		0	2	4	8	14
	calibration A850		0.065	0.369	0.657	1.057	1.437
		Rates were obtained (linear fitting) and scaled for protein (2.57 µg per reaction) and value of 8.54 nMol PO4/1 A850 A.U to give rate values , and normalized to rate for ABCD1 alone
	ABCD1 in nanodiscs
			D1-nano			D1-nano + VO4			D1-nano + ATPɣS
	Time (min)	0	0.104	0.108	0.113	0.157	0.156	0.152	0.243	0.239	0.246
	Time (min)	40	0.185	0.198	0.198	0.213	0.206	0.202	0.259	0.25	0.262
	nMol PO4		0	2	4	8	14
	calibration A850		0.054	0.202	0.366	0.697	1.103
		Rates were obtained (linear fitting) and scaled for protein (3.34 µg per reaction) and value of 12.41 nMol PO4/1 A850 A.U to give rate values , and normalized to rate for ABCD1 alone
	wild type ABCD1 and mutant ABCD1EQ in nanodiscs
			D1-nano			D1EQ-nano
	Time (min)	0	0.137	0.136	0.144	0.155	0.156	0.16
	Time (min)	60	0.181	0.186	0.196	0.183	0.17	0.187
	nMol PO4		0	2	4	8	14
	calibration A850		0.057	0.22	0.416	0.723	1.169
		Rates were obtained (linear fitting) and scaled for protein (1.72 µg per reaction) and value of 11.68 nMol PO4/1 A850 A.U to give rate values, and normalized to rate for ABCD1 alone
	ABCD1 in liposomes
			D1-liposomes			D1-liposomes + VO4			D1-liposomes + ATPɣS
	Time (min)	0	0.098	0.102	0.106	0.156	0.153	0.168	0.256	0.258	0.238
	Time (min)	45	0.305	0.298	0.302	0.249	0.252	0.265	0.289	0.296	0.291
	nMol PO4		0	2	4	8	14
	calibration A850		0.055	0.274	0.478	0.803	1.218
		Rates were obtained (linear fitting) and scaled for protein (4.88 µg per reaction) and value of 10.90 nMol PO4/1 A850 A.U to give rate values, and normalized to rate for ABCD1 alone
